# Supplementary material for: Detecting Low Frequent Loss-of-Function Alleles in Genome Wide Association Studies with Red Hair Color as Example
Source: PLoS One. 2011 Nov 29;6(11):e28145. doi: 10.1371/journal.pone.0028145 (PMC3226656; doi:10.1371/journal.pone.0028145)
Supplement: Table S2 — An interactive Excel spreadsheet for illustrating the expected P values from CDH and single SNP analysis. (XLS) [file pone.0028145.s008.xls]

## Sheet: Table_S2
	Table S2. Expected P values from CDH and single SNP analysis for CH model
	N	10000		<== Total sample size
	freq(A)	0.02		<== Frequency of A allele					freq(a)	0.98
	freq(B)	0.03		<== Frequency of B allele					freq(b)	0.97
	alpha	0.1		<== Baseline prevalence of a binary phenotype
	GRR	5		<== Genotypic relative risk (AA = BB for simplicity)
		bb	bB	BB	Total		penetrance				case				control
	aa	9036.4	558.953	8.6436	9604		0.1	0.1	0.5		903.64	55.8953	4.3218		8132.76	503.058	4.3218
	aA	368.833	22.8144	0.3528	392		0.1	0.5	0.5		36.8833	11.4072	0.1764		331.95	11.4072	0.1764
	AA	3.7636	0.2328	0.0036	4		0.5	0.5	0.5		1.8818	0.1164	0.0018		1.8818	0.1164	0.0018
	Total	9409	582	9	10000
	Marker	Genotype	Control	Case	Prevalence	P_value		Total	E(Control)	E(Case)		Chi2	Chi2	Sum(Chi2)
	SNP 1	aa	8640.14	963.857	0.10036	0.00998198		9604	8629.84	974.157		0.0122925	0.108897	9.21395
		aA	343.533	48.4669	0.12364			392	352.238	39.7615		0.215148	1.90595
		AA	2	2	0.5			4	3.59427	0.40573		0.707153	6.26451
	SNP 2	bb	8466.59	942.405	0.10016	0.000186061		9409	8454.62	954.378		0.0169536	0.150188	17.1789
		bB	514.581	67.4189	0.11584			582	522.966	59.0337		0.134448	1.19104
		BB	4.5	4.5	0.5			9	8.08711	0.912892		1.59109	14.0951
	CDH	Others	8968.06	996.714	0.10003	4.19697e-15		9964.19	8954.03	1010.75		0.0220092	0.194974	61.6053
		aAbB+AA+BB	17.6108	17.6108	0.491773			35.8108	31.649	3.57261		6.22676	55.1615

## Sheet: WrongModel
	Expected P values for wrong model (when 2 SNPs have independent effects)
	N	10000		<== Total sample size
	freq(A)	0.05		<== Frequency of A allele					freq(a)	0.95
	freq(B)	0.05		<== Frequency of B allele					freq(b)	0.95
	alpha	0.05		<== Baseline prevalence of a binary phenotype
	GRR1	10		<== Genotypic relative risk for AA
	GRR2	1		<== Genotypic relative risk for BB
		bb	bB	BB	Total		penetrance				case				control
	aa	8145.06	857.375	22.5625	9025		0.05	0.05	0.5		407.253	42.8687	11.2813		7737.81	814.506	11.2813
	aA	857.375	90.25	2.375	950		0.05	0.05	0.5		42.8687	4.5125	1.1875		814.506	85.7375	1.1875
	AA	22.5625	2.375	0.0625	25		0.05	0.05	0.5		1.12813	0.11875	0.03125		21.4344	2.25625	0.03125
	Total	9025	950	25	10000
	Marker	Genotype	Control	Case	Prevalence	P_value		Total	E(Control)	E(Case)		Chi2	Chi2	Sum(Chi2)
	SNP 1	aa	8563.6	461.403	0.051125	2.62116e-27		9025	8516.82	508.184		0.256953	4.30635	122.412
		aA	860.819	89.1812	0.093875			950	896.507	53.493		1.42068	23.8097
		AA	12.5	12.5	0.5			25	23.5923	1.40771		5.21522	87.4035
	SNP 2	bb	8573.75	451.25	0.05	1		9025	8573.75	451.25		0	0	1.54233e-29
		bB	902.5	47.5	0.05			950	902.5	47.5		1.4321e-29	1.06289e-30
		BB	23.75	1.25	0.05			25	23.75	1.25		0	3.9443e-32
	CDH	Others	9370.3	494.328	0.0501357	8.52253e-05		9859.81	9360.3	504.329		0.0106852	0.198316	15.4387
		aAbB+AA+BB	118.453	16.9219	0.120709			140.188	128.454	6.92105		0.778618	14.4511
